# Supplementary material for: Geographical variation in colour of female threespine stickleback (Gasterosteus aculeatus)
Source: PeerJ. 2018 May 16;6:e4807. doi: 10.7717/peerj.4807 (PMC5960269; doi:10.7717/peerj.4807)
Supplement: Supplemental Information 1 — This is the total dataset, including field number, lake designation, raw RGB brightness levels, lake surface area in hectares, watershed designation, date (in month/day format), and gravidity designation, where 1 is gravid, and 0 is not gravid. [file peerj-06-4807-s001.csv]

H1	Lake	Dorsal Red	Dorsal Green	Dorsal Blue	Ventral Red	Ventral Green	Ventral Blue	Surface_area_ha	Watershed	Date (m/d/yr)	Reproductive State		Notes
C-HIG_01gp	Higgens	32.623	29.772	21.271	159.608	141.916	89.325	10.6	Campbell	5/30/13	1		Reproductive state is a binary variable, where 1 represents a gravid female and 0 represents a non-gravid female
C-HIG_02	Higgens	13.103	7.478	0.994	169.375	142.653	62.5	10.6	Campbell	5/30/13	0
C-HIG_03	Higgens	20.9	14.156	5.384	160.323	150.754	99.522	10.6	Campbell	5/30/13	0
C-HIG_04	Higgens	13.622	4.184	0.717	149.318	132.101	89.707	10.6	Campbell	5/30/13	0
C-HIG_05	Higgens	9.838	5.166	0.885	154.686	133.851	64.627	10.6	Campbell	5/30/13	0
C-GOS_01	Gosling	25.682	14.536	4.009	199.891	182.549	127.059	62.5	Campbell	5/30/13	0
C-GOS_02	Gosling	35.439	26.174	2.587	165.071	160.998	78.997	62.5	Campbell	5/30/13	0
C-GOS_04	Gosling	20.998	18.376	2.718	145.138	145.21	90.117	62.5	Campbell	5/30/13	0
C-GOS_06	Gosling	30.768	18.601	1.022	205.063	191.327	94.648	62.5	Campbell	5/30/13	0
C-GOS_07	Gosling	48.272	36.117	12.803	121.608	114.108	73.733	62.5	Campbell	5/30/13	0
C-GOS_08	Gosling	32.272	25.392	8.185	154.388	140.749	84.268	62.5	Campbell	5/30/13	0
C-GOS_09	Gosling	32.713	27.986	21.239	75.255	79.013	75.655	62.5	Campbell	5/30/13	0
C-GOS_10	Gosling	47.497	36.325	22.598	140.834	138.859	120.832	62.5	Campbell	5/30/13	0
C-BRE_01	Brewster	46.497	38.512	9.368	146.064	139.911	85.991	470	Campbell	5/30/13	0
C-BRE_02	Brewster	46.546	40.024	13.762	157.283	150.824	101.29	470	Campbell	5/30/13	0
C-BRE_03	Brewster	49.059	40.038	14.605	189.198	178.652	85.449	470	Campbell	5/30/13	0
C-BRE_04	Brewster	45.726	41.098	11.96	104.788	102.637	66.801	470	Campbell	5/30/13	0
C-BRE_05	Brewster	80.192	63.288	16.629	130.954	127.208	98.127	470	Campbell	5/30/13	0
C-BRE_06	Brewster	40.038	41.009	9.808	152.694	146.067	107.606	470	Campbell	5/30/13	0
C-BRE_07	Brewster	64.182	54.921	31.547	193.917	190.112	131.142	470	Campbell	5/30/13	0
C-BRE_08	Brewster	33.983	26.418	25.706	164.022	162.046	121.012	470	Campbell	5/30/13	0
C-BRE_09gp	Brewster	26.646	20.15	13.191	211.242	199.135	159.492	470	Campbell	5/30/13	1
C-BRE_10	Brewster	60.793	52.835	36.558	205.589	201.525	172.066	470	Campbell	5/30/13	0
C-BRE_10_2	Brewster	54.412	51.888	41.738	127.269	118.023	88.748	470	Campbell	5/30/13	0
C-BRE_11	Brewster	53.281	48.084	40.386	134.322	119.296	84.246	470	Campbell	5/30/13	0
C-BRE_12	Brewster	54.056	47.947	37.132	126.182	127.381	116.525	470	Campbell	5/30/13	0
C-BRE_13	Brewster	63.594	59.477	41.145	179.767	169.435	122.821	470	Campbell	5/30/13	0
C-BRE_14gp	Brewster	69.546	57.992	35.073	165.88	161.457	134.827	470	Campbell	5/30/13	1
C-BRE_15	Brewster	75.44	70.385	59.962	170.775	168.903	140.827	470	Campbell	5/30/13	0
C-BRE_17	Brewster	58.503	56.093	40.451	172.98	167.141	110.179	470	Campbell	5/30/13	0
C-BRE_18	Brewster	57.275	50.319	41.268	197.096	185.845	144.076	470	Campbell	5/30/13	0
C-BRE_19gp	Brewster	48.296	40.385	20.938	228.545	218.148	186.566	470	Campbell	5/30/13	1
C-BRE_20	Brewster	75.032	63.933	39.135	175.15	160.539	110.354	470	Campbell	5/30/13	0
C-AMO_01	Amor	57.206	45.366	23.038	196.247	182.431	113.92	329.86	Amor	6/2/13	0
C-AMO_02	Amor	21.568	15.361	12.486	179.258	171.522	107.313	329.86	Amor	6/2/13	0
C-AMO_03	Amor	22.841	15.93	8.872	217.322	214.509	149.424	329.86	Amor	6/2/13	0
C-AMO_04gp	Amor	31.527	23.83	10.895	211.415	208.528	144.884	329.86	Amor	6/2/13	1
C-AMO_05gp	Amor	34.231	27.072	13.619	182.955	183.101	127.157	329.86	Amor	6/2/13	1
C-AMO_06gp	Amor	41.973	31.282	18.645	230.135	218.134	153.382	329.86	Amor	6/2/13	1
C-AMO_07gp	Amor	28.882	22.123	11.705	190.586	179.897	93.916	329.86	Amor	6/2/13	1
C-AMO_08gp	Amor	41.432	27.013	19.98	215.731	204.518	140.881	329.86	Amor	6/2/13	1
C-AMO_09gp	Amor	26.716	19.358	11.862	198.137	195.395	136.327	329.86	Amor	6/2/13	1
C-AMO_10gp	Amor	47.115	32.897	18.232	174.934	173.368	132.273	329.86	Amor	6/2/13	1
C-ROB_01gp	Roberts	23.414	15.825	10.032	219.526	199.002	129.837	160	Amor	6/2/13	1
C-ROB_02	Roberts	33.496	23.313	9.342	172.825	145.287	83.676	160	Amor	6/2/13	0
C-ROB_03	Roberts	37.241	25.142	17.315	166.614	144.975	92.564	160	Amor	6/2/13	0
C-ROB_04	Roberts	33.832	21.886	11.975	192.988	164.697	78.244	160	Amor	6/2/13	0
C-ROB_05gp	Roberts	15.933	7.968	2.953	200.906	188.351	102.301	160	Amor	6/2/13	1
C-ROB_06	Roberts	57.054	43.578	27.079	191.095	170.555	101.061	160	Amor	6/2/13	0
C-ROB_07	Roberts	39.312	30.922	15.565	198.818	189.171	99.08	160	Amor	6/2/13	0
C-ROB_08	Roberts	60.716	47.261	29.871	214.323	205.659	136.758	160	Amor	6/2/13	0
C-ROB_09	Roberts	30.498	22.119	15.067	226.607	210.834	118.83	160	Amor	6/2/13	0
C-ROB_10	Roberts	29.901	17.364	10.326	176.845	152.612	90.97	160	Amor	6/2/13	0
C-FAR_01gp	Farewell	19.956	13.895	12.222	209.497	184.772	94.023	20.3	Amor	6/2/13	1
C-FAR_02	Farewell	8.947	5.893	3.278	86.077	75.612	34.666	20.3	Amor	6/2/13	0
C-FAR_03	Farewell	9.304	5.491	2.915	158.065	126.53	62.306	20.3	Amor	6/2/13	0
C-FAR_04	Farewell	10.159	4.878	2.859	89.773	68.842	24.845	20.3	Amor	6/2/13	0
C-FAR_05	Farewell	11.731	6.508	5.679	170.353	152.691	57.451	20.3	Amor	6/2/13	0
C-FAR_06	Farewell	17.441	11.609	10.582	153.951	129.385	49.709	20.3	Amor	6/2/13	0
C-FAR_07	Farewell	10.098	4.86	7.75	114.892	93.256	42.229	20.3	Amor	6/2/13	0
C-FAR_08	Farewell	20.845	16.7	15.067	191.841	177.464	101.733	20.3	Amor	6/2/13	0
C-FAR_09	Farewell	11.782	6.097	4.228	106.639	85.729	39.172	20.3	Amor	6/2/13	0
C-FAR_10	Farewell	30.182	21.307	18.695	137.837	113.66	69.876	20.3	Amor	6/2/13	0
C-BOO_01	Boot	26.24	16.932	2.455	139.078	137.436	77.143	98.67	Campbell	6/11/13	0
C-BOO_02	Boot	23.141	14.13	6.083	138.697	130.086	67.419	98.67	Campbell	6/11/13	0
C-GRY_01	Gray	46.914	44.378	30.527	148.545	135.779	100.134	52.9	Campbell	6/11/13	0
C-GRY_02	Gray	69.454	58.072	32.655	173.814	159.004	101.876	52.9	Campbell	6/11/13	0
C-GRY_03	Gray	35.324	30.868	22.61	104.791	100.836	87.848	52.9	Campbell	6/11/13	0
C-GRY_04	Gray	59.333	46.523	31.009	136.275	130.478	118.171	52.9	Campbell	6/11/13	0
C-GRY_05	Gray	62.4	52.663	28.336	132.728	128.931	91.849	52.9	Campbell	6/11/13	0
C-GRY_06	Gray	42.227	35.053	19.945	97.345	93.649	73.695	52.9	Campbell	6/11/13	0
C-GRY_07	Gray	38.349	32.608	20.283	151.332	143.74	112.504	52.9	Campbell	6/11/13	0
C-GRY_08	Gray	62.679	44.794	18.189	159.18	154.364	91.149	52.9	Campbell	6/11/13	0
C-GRY_09	Gray	53.482	36.588	14.716	148.275	134.738	87.494	52.9	Campbell	6/11/13	0
C-GRY_10gp	Gray	39.377	29.988	10.341	186.697	184.569	124.532	52.9	Campbell	6/11/13	1
C-ECHO_01gp	Echo	25.468	21.293	12.374	145.529	134.847	80.165	20.6	Quinsam	6/11/13	1
C-ECHO_02gp	Echo	43.887	36.128	19.679	151.003	145.387	94.502	20.6	Quinsam	6/11/13	1
C-ECHO_03	Echo	32.283	28.601	16.826	176.256	152.08	88.229	20.6	Quinsam	6/11/13	0
C-ECHO_04	Echo	31.308	25.647	16.702	147.092	127.308	102.761	20.6	Quinsam	6/11/13	0
C-ECHO_05	Echo	22.275	14.304	8.772	125.889	102.383	65.965	20.6	Quinsam	6/11/13	0
C-ECHO_06	Echo	55.998	49.525	36.055	134.232	116.323	88.659	20.6	Quinsam	6/11/13	0
